# Supplementary material for: Caliciviral protein-based artificial translational activator for mammalian gene circuits with RNA-only delivery
Source: Nat Commun. 2020 Mar 10;11:1297. doi: 10.1038/s41467-020-15061-x (PMC7064597; doi:10.1038/s41467-020-15061-x)
Supplement: Supplementary file 7 — Source Data [file 41467_2020_15061_MOESM7_ESM.xlsx]

## Sheet: Figure 2b
Date	RBP	Target mRNA	hmAG1/tagRFP ratio (mean)	Fold change from Reporter Only
2018.06.28	-	hmAG1 mRNA without MS2 binding motif	0.295	1
2018.06.28	01_MS2CP	hmAG1 mRNA without MS2 binding motif	0.278	0.942373
2018.06.28	02_MS2CP-VPg(NV-GI)	hmAG1 mRNA without MS2 binding motif	3.66	12.4068
2018.06.28	03_CaVT (MS2CP-VPg(FCV))	hmAG1 mRNA without MS2 binding motif	0.455	1.54237
2018.07.01	-	hmAG1 mRNA without MS2 binding motif	0.235	1
2018.07.01	01_MS2CP	hmAG1 mRNA without MS2 binding motif	0.225	0.957447
2018.07.01	02_MS2CP-VPg(NV-GI)	hmAG1 mRNA without MS2 binding motif	4.23	18
2018.07.01	03_CaVT (MS2CP-VPg(FCV))	hmAG1 mRNA without MS2 binding motif	0.36	1.53191
2018.07.04	-	hmAG1 mRNA without MS2 binding motif	0.309	1
2018.07.04	01_MS2CP	hmAG1 mRNA without MS2 binding motif	0.282	0.912621
2018.07.04	02_MS2CP-VPg(NV-GI)	hmAG1 mRNA without MS2 binding motif	3.61	11.6828
2018.07.04	03_CaVT (MS2CP-VPg(FCV))	hmAG1 mRNA without MS2 binding motif	0.432	1.39806
2018.06.28	-	1xMS2(C)site1-hmAG1	0.318	1
2018.06.28	01_MS2CP	1xMS2(C)site1-hmAG1	0.079	0.248428
2018.06.28	02_MS2CP-VPg(NV-GI)	1xMS2(C)site1-hmAG1	1.29	4.0566
2018.06.28	03_CaVT (MS2CP-VPg(FCV))	1xMS2(C)site1-hmAG1	1.03	3.23899
2018.07.01	-	1xMS2(C)site1-hmAG1	0.251	1
2018.07.01	01_MS2CP	1xMS2(C)site1-hmAG1	0.055	0.219124
2018.07.01	02_MS2CP-VPg(NV-GI)	1xMS2(C)site1-hmAG1	1.27	5.05976
2018.07.01	03_CaVT (MS2CP-VPg(FCV))	1xMS2(C)site1-hmAG1	0.935	3.7251
2018.07.04	-	1xMS2(C)site1-hmAG1	0.318	1
2018.07.04	01_MS2CP	1xMS2(C)site1-hmAG1	0.081	0.254717
2018.07.04	02_MS2CP-VPg(NV-GI)	1xMS2(C)site1-hmAG1	1.47	4.62264
2018.07.04	03_CaVT (MS2CP-VPg(FCV))	1xMS2(C)site1-hmAG1	1.03	3.23899

## Sheet: Figure 3b
Date	Target mRNA	CaVT	hmAG1/tagRFP ratio (mean)	Fold change from Reporter Only
2018.06.16	01_1xMS2(C)site1-hmAG1 (N1ΨU)	-	0.289	1
2018.06.16	02_1xMS2(C)site2-hmAG1 (N1ΨU)	-	0.107	1
2018.06.16	03_1xMS2(C)site3-hmAG1 (N1ΨU)	-	0.372	1
2018.06.16	04_1xMS2(U)site1-hmAG1 (N1ΨU)	-	0.416	1
2018.06.16	05_1xMS2(U)site2-hmAG1 (N1ΨU)	-	0.134	1
2018.06.16	06_1xMS2(U)site3-hmAG1 (N1ΨU)	-	0.659	1
2018.06.16	01_1xMS2(C)site1-hmAG1 (N1ΨU)	Normal	0.717	2.48097
2018.06.16	02_1xMS2(C)site2-hmAG1 (N1ΨU)	Normal	0.683	6.38318
2018.06.16	03_1xMS2(C)site3-hmAG1 (N1ΨU)	Normal	0.837	2.25
2018.06.16	04_1xMS2(U)site1-hmAG1 (N1ΨU)	Normal	2.33	5.60096
2018.06.16	05_1xMS2(U)site2-hmAG1 (N1ΨU)	Normal	0.976	7.28358
2018.06.16	06_1xMS2(U)site3-hmAG1 (N1ΨU)	Normal	3.33	5.05311
2018.06.16	01_1xMS2(C)site1-hmAG1 (N1ΨU)	V29I	0.463	1.60208
2018.06.16	02_1xMS2(C)site2-hmAG1 (N1ΨU)	V29I	0.486	4.54206
2018.06.16	03_1xMS2(C)site3-hmAG1 (N1ΨU)	V29I	0.558	1.5
2018.06.16	04_1xMS2(U)site1-hmAG1 (N1ΨU)	V29I	1.58	3.79808
2018.06.16	05_1xMS2(U)site2-hmAG1 (N1ΨU)	V29I	1.01	7.53731
2018.06.16	06_1xMS2(U)site3-hmAG1 (N1ΨU)	V29I	3.05	4.62822
2018.06.16	07_1xMS2(C)site1-hmAG1 (ΨU/5mC)	-	0.343	1
2018.06.16	08_1xMS2(C)site2-hmAG1 (ΨU/5mC)	-	0.057	1
2018.06.16	09_1xMS2(C)site3-hmAG1 (ΨU/5mC)	-	0.234	1
2018.06.16	10_1xMS2(U)site1-hmAG1 (ΨU/5mC)	-	0.434	1
2018.06.16	11_1xMS2(U)site2-hmAG1 (ΨU/5mC)	-	0.069	1
2018.06.16	12_1xMS2(U)site3-hmAG1 (ΨU/5mC)	-	0.259	1
2018.06.16	07_1xMS2(C)site1-hmAG1 (ΨU/5mC)	Normal	2.15	6.26822
2018.06.16	08_1xMS2(C)site2-hmAG1 (ΨU/5mC)	Normal	0.412	7.22807
2018.06.16	09_1xMS2(C)site3-hmAG1 (ΨU/5mC)	Normal	1.05	4.48718
2018.06.16	10_1xMS2(U)site1-hmAG1 (ΨU/5mC)	Normal	1.82	4.19355
2018.06.16	11_1xMS2(U)site2-hmAG1 (ΨU/5mC)	Normal	0.405	5.86957
2018.06.16	12_1xMS2(U)site3-hmAG1 (ΨU/5mC)	Normal	1.11	4.28571
2018.06.16	07_1xMS2(C)site1-hmAG1 (ΨU/5mC)	V29I	1.53	4.46064
2018.06.16	08_1xMS2(C)site2-hmAG1 (ΨU/5mC)	V29I	0.48	8.42105
2018.06.16	09_1xMS2(C)site3-hmAG1 (ΨU/5mC)	V29I	1.27	5.42735
2018.06.16	10_1xMS2(U)site1-hmAG1 (ΨU/5mC)	V29I	1.12	2.58065
2018.06.16	11_1xMS2(U)site2-hmAG1 (ΨU/5mC)	V29I	0.367	5.31884
2018.06.16	12_1xMS2(U)site3-hmAG1 (ΨU/5mC)	V29I	1.02	3.93822
2018.06.19	01_1xMS2(C)site1-hmAG1 (N1ΨU)	-	0.298	1
2018.06.19	02_1xMS2(C)site2-hmAG1 (N1ΨU)	-	0.105	1
2018.06.19	03_1xMS2(C)site3-hmAG1 (N1ΨU)	-	0.42	1
2018.06.19	04_1xMS2(U)site1-hmAG1 (N1ΨU)	-	0.414	1
2018.06.19	05_1xMS2(U)site2-hmAG1 (N1ΨU)	-	0.129	1
2018.06.19	06_1xMS2(U)site3-hmAG1 (N1ΨU)	-	0.726	1
2018.06.19	01_1xMS2(C)site1-hmAG1 (N1ΨU)	Normal	0.749	2.51342
2018.06.19	02_1xMS2(C)site2-hmAG1 (N1ΨU)	Normal	0.642	6.11429
2018.06.19	03_1xMS2(C)site3-hmAG1 (N1ΨU)	Normal	0.821	1.95476
2018.06.19	04_1xMS2(U)site1-hmAG1 (N1ΨU)	Normal	2.43	5.86957
2018.06.19	05_1xMS2(U)site2-hmAG1 (N1ΨU)	Normal	0.936	7.25581
2018.06.19	06_1xMS2(U)site3-hmAG1 (N1ΨU)	Normal	3.25	4.47658
2018.06.19	01_1xMS2(C)site1-hmAG1 (N1ΨU)	V29I	0.47	1.57718
2018.06.19	02_1xMS2(C)site2-hmAG1 (N1ΨU)	V29I	0.446	4.24762
2018.06.19	03_1xMS2(C)site3-hmAG1 (N1ΨU)	V29I	0.523	1.24524
2018.06.19	04_1xMS2(U)site1-hmAG1 (N1ΨU)	V29I	1.68	4.05797
2018.06.19	05_1xMS2(U)site2-hmAG1 (N1ΨU)	V29I	0.89	6.89922
2018.06.19	06_1xMS2(U)site3-hmAG1 (N1ΨU)	V29I	2.97	4.09091
2018.06.19	07_1xMS2(C)site1-hmAG1 (ΨU/5mC)	-	0.353	1
2018.06.19	08_1xMS2(C)site2-hmAG1 (ΨU/5mC)	-	0.053	1
2018.06.19	09_1xMS2(C)site3-hmAG1 (ΨU/5mC)	-	0.217	1
2018.06.19	10_1xMS2(U)site1-hmAG1 (ΨU/5mC)	-	0.422	1
2018.06.19	11_1xMS2(U)site2-hmAG1 (ΨU/5mC)	-	0.065	1
2018.06.19	12_1xMS2(U)site3-hmAG1 (ΨU/5mC)	-	0.247	1
2018.06.19	07_1xMS2(C)site1-hmAG1 (ΨU/5mC)	Normal	2.18	6.17564
2018.06.19	08_1xMS2(C)site2-hmAG1 (ΨU/5mC)	Normal	0.352	6.64151
2018.06.19	09_1xMS2(C)site3-hmAG1 (ΨU/5mC)	Normal	0.95	4.37788
2018.06.19	10_1xMS2(U)site1-hmAG1 (ΨU/5mC)	Normal	1.98	4.69194
2018.06.19	11_1xMS2(U)site2-hmAG1 (ΨU/5mC)	Normal	0.365	5.61538
2018.06.19	12_1xMS2(U)site3-hmAG1 (ΨU/5mC)	Normal	1.05	4.25101
2018.06.19	07_1xMS2(C)site1-hmAG1 (ΨU/5mC)	V29I	1.56	4.41926
2018.06.19	08_1xMS2(C)site2-hmAG1 (ΨU/5mC)	V29I	0.399	7.5283
2018.06.19	09_1xMS2(C)site3-hmAG1 (ΨU/5mC)	V29I	1.14	5.25346
2018.06.19	10_1xMS2(U)site1-hmAG1 (ΨU/5mC)	V29I	1.13	2.67773
2018.06.19	11_1xMS2(U)site2-hmAG1 (ΨU/5mC)	V29I	0.323	4.96923
2018.06.19	12_1xMS2(U)site3-hmAG1 (ΨU/5mC)	V29I	0.968	3.91903
2018.06.22	01_1xMS2(C)site1-hmAG1 (N1ΨU)	-	0.334	1
2018.06.22	02_1xMS2(C)site2-hmAG1 (N1ΨU)	-	0.115	1
2018.06.22	03_1xMS2(C)site3-hmAG1 (N1ΨU)	-	0.445	1
2018.06.22	04_1xMS2(U)site1-hmAG1 (N1ΨU)	-	0.463	1
2018.06.22	05_1xMS2(U)site2-hmAG1 (N1ΨU)	-	0.139	1
2018.06.22	06_1xMS2(U)site3-hmAG1 (N1ΨU)	-	0.792	1
2018.06.22	01_1xMS2(C)site1-hmAG1 (N1ΨU)	Normal	0.823	2.46407
2018.06.22	02_1xMS2(C)site2-hmAG1 (N1ΨU)	Normal	0.718	6.24348
2018.06.22	03_1xMS2(C)site3-hmAG1 (N1ΨU)	Normal	0.931	2.09213
2018.06.22	04_1xMS2(U)site1-hmAG1 (N1ΨU)	Normal	2.59	5.59395
2018.06.22	05_1xMS2(U)site2-hmAG1 (N1ΨU)	Normal	0.999	7.18705
2018.06.22	06_1xMS2(U)site3-hmAG1 (N1ΨU)	Normal	3.57	4.50758
2018.06.22	01_1xMS2(C)site1-hmAG1 (N1ΨU)	V29I	0.507	1.51796
2018.06.22	02_1xMS2(C)site2-hmAG1 (N1ΨU)	V29I	0.519	4.51304
2018.06.22	03_1xMS2(C)site3-hmAG1 (N1ΨU)	V29I	0.596	1.33933
2018.06.22	04_1xMS2(U)site1-hmAG1 (N1ΨU)	V29I	1.87	4.03888
2018.06.22	05_1xMS2(U)site2-hmAG1 (N1ΨU)	V29I	0.994	7.15108
2018.06.22	06_1xMS2(U)site3-hmAG1 (N1ΨU)	V29I	3.32	4.19192
2018.06.22	07_1xMS2(C)site1-hmAG1 (ΨU/5mC)	-	0.383	1
2018.06.22	08_1xMS2(C)site2-hmAG1 (ΨU/5mC)	-	0.054	1
2018.06.22	09_1xMS2(C)site3-hmAG1 (ΨU/5mC)	-	0.245	1
2018.06.22	10_1xMS2(U)site1-hmAG1 (ΨU/5mC)	-	0.469	1
2018.06.22	11_1xMS2(U)site2-hmAG1 (ΨU/5mC)	-	0.068	1
2018.06.22	12_1xMS2(U)site3-hmAG1 (ΨU/5mC)	-	0.285	1
2018.06.22	07_1xMS2(C)site1-hmAG1 (ΨU/5mC)	Normal	2.4	6.26632
2018.06.22	08_1xMS2(C)site2-hmAG1 (ΨU/5mC)	Normal	0.398	7.37037
2018.06.22	09_1xMS2(C)site3-hmAG1 (ΨU/5mC)	Normal	1.06	4.32653
2018.06.22	10_1xMS2(U)site1-hmAG1 (ΨU/5mC)	Normal	2.1	4.47761
2018.06.22	11_1xMS2(U)site2-hmAG1 (ΨU/5mC)	Normal	0.421	6.19118
2018.06.22	12_1xMS2(U)site3-hmAG1 (ΨU/5mC)	Normal	1.17	4.10526
2018.06.22	07_1xMS2(C)site1-hmAG1 (ΨU/5mC)	V29I	1.79	4.67363
2018.06.22	08_1xMS2(C)site2-hmAG1 (ΨU/5mC)	V29I	0.463	8.57407
2018.06.22	09_1xMS2(C)site3-hmAG1 (ΨU/5mC)	V29I	1.25	5.10204
2018.06.22	10_1xMS2(U)site1-hmAG1 (ΨU/5mC)	V29I	1.36	2.89979
2018.06.22	11_1xMS2(U)site2-hmAG1 (ΨU/5mC)	V29I	0.364	5.35294
2018.06.22	12_1xMS2(U)site3-hmAG1 (ΨU/5mC)	V29I	1.07	3.75439

## Sheet: Figure 4b
Date	Target mRNA	CaVT	hmAG1/tagRFP ratio (mean)	Fold change from Reporter Only
2018.06.13	2xScMS2(C)-hmAG1 (N1ΨU)	-	0.209	1
2018.06.13	2xScMS2(C)-hmAG1 (N1ΨU)	Normal	0.084	0.401914
2018.06.13	2xScMS2(C)-hmAG1 (N1ΨU)	V29I	0.088	0.421053
2018.06.16	2xScMS2(C)-hmAG1 (N1ΨU)	-	0.226	1
2018.06.16	2xScMS2(C)-hmAG1 (N1ΨU)	Normal	0.102	0.451327
2018.06.16	2xScMS2(C)-hmAG1 (N1ΨU)	V29I	0.095	0.420354
2018.06.19	2xScMS2(C)-hmAG1 (N1ΨU)	-	0.212	1
2018.06.19	2xScMS2(C)-hmAG1 (N1ΨU)	Normal	0.1	0.471698
2018.06.19	2xScMS2(C)-hmAG1 (N1ΨU)	V29I	0.098	0.462264

## Sheet: Figure 5b
Transfection_condition	BaxBcl	RBP	Cell viability (%)
01_LipoOnly	No	No	102.813
01_LipoOnly	No	No	94.6039
01_LipoOnly	No	No	101.197
01_LipoOnly	No	No	101.387
02_CaVT15	No	CaVT15	101.255
02_CaVT15	No	CaVT15	98.2647
02_CaVT15	No	CaVT15	97.8685
02_CaVT15	No	CaVT15	96.5056
03_CaVT30	No	CaVT30	94.5035
03_CaVT30	No	CaVT30	90.5944
03_CaVT30	No	CaVT30	94.7307
03_CaVT30	No	CaVT30	91.1385
04_MS2CP30	No	MS2CP30	86.2416
04_MS2CP30	No	MS2CP30	97.4353
04_MS2CP30	No	MS2CP30	95.3223
04_MS2CP30	No	MS2CP30	92.0577
05_Bax	BaxOnly	No	64.5303
05_Bax	BaxOnly	No	69.9502
05_Bax	BaxOnly	No	66.675
05_Bax	BaxOnly	No	64.1553
06_BaxCaVT15	BaxOnly	CaVT15	19.8188
06_BaxCaVT15	BaxOnly	CaVT15	25.936
06_BaxCaVT15	BaxOnly	CaVT15	21.8103
06_BaxCaVT15	BaxOnly	CaVT15	19
07_BaxCaVT30	BaxOnly	CaVT30	18.5774
07_BaxCaVT30	BaxOnly	CaVT30	24.7791
07_BaxCaVT30	BaxOnly	CaVT30	20.775
07_BaxCaVT30	BaxOnly	CaVT30	25.7564
08_BaxMS2CP30	BaxOnly	MS2CP30	70.0611
08_BaxMS2CP30	BaxOnly	MS2CP30	72.75
08_BaxMS2CP30	BaxOnly	MS2CP30	62.6973
08_BaxMS2CP30	BaxOnly	MS2CP30	68.7564
09_BxBcl	BaxAndBcl	No	100.658
09_BxBcl	BaxAndBcl	No	101.323
09_BxBcl	BaxAndBcl	No	102.665
09_BxBcl	BaxAndBcl	No	104.794
10_BxBclCaVT15	BaxAndBcl	CaVT15	51.2183
10_BxBclCaVT15	BaxAndBcl	CaVT15	50.0456
10_BxBclCaVT15	BaxAndBcl	CaVT15	43.8808
10_BxBclCaVT15	BaxAndBcl	CaVT15	38.1281
11_BxBclCaVT30	BaxAndBcl	CaVT30	38.6617
11_BxBclCaVT30	BaxAndBcl	CaVT30	26.8076
11_BxBclCaVT30	BaxAndBcl	CaVT30	28.7833
11_BxBclCaVT30	BaxAndBcl	CaVT30	25.5187
12_BxBclMS2CP30	BaxAndBcl	MS2CP30	90.5891
12_BxBclMS2CP30	BaxAndBcl	MS2CP30	78.2597
12_BxBclMS2CP30	BaxAndBcl	MS2CP30	79.5433
12_BxBclMS2CP30	BaxAndBcl	MS2CP30	81.9416

## Sheet: Figure 5c
Sample	Date	Transfection_condition	Marker	Positive population (%)
190116_D04	190116	1_NC	AnnexinV	15.65
190116_C04	190116	2_PC	AnnexinV	87.3
190116_C02	190116	3_U2Bax	AnnexinV	41.5
190116_D02	190116	4_U2Bax_CaVBET	AnnexinV	81.2
190116_C03	190116	5_U2Bax_scBclxL	AnnexinV	10.97
190116_D03	190116	6_U2Bax_scBclxL_CaVBET	AnnexinV	74.1
190119_D04	190119	1_NC	AnnexinV	19.61
190119_C04	190119	2_PC	AnnexinV	88.7
190119_C02	190119	3_U2Bax	AnnexinV	44.4
190119_D02	190119	4_U2Bax_CaVBET	AnnexinV	77.7
190119_C03	190119	5_U2Bax_scBclxL	AnnexinV	10.02
190119_D03	190119	6_U2Bax_scBclxL_CaVBET	AnnexinV	61.7
190122_D04	190122	1_NC	AnnexinV	12.55
190122_C04	190122	2_PC	AnnexinV	88.6
190122_C02	190122	3_U2Bax	AnnexinV	32
190122_D02	190122	4_U2Bax_CaVBET	AnnexinV	69.3
190122_C03	190122	5_U2Bax_scBclxL	AnnexinV	6.67
190122_D03	190122	6_U2Bax_scBclxL_CaVBET	AnnexinV	55.1
190125_D04	190125	1_NC	AnnexinV	17.58
190125_C04	190125	2_PC	AnnexinV	87.5
190125_C02	190125	3_U2Bax	AnnexinV	52.7
190125_D02	190125	4_U2Bax_CaVBET	AnnexinV	79.2
190125_C03	190125	5_U2Bax_scBclxL	AnnexinV	9.79
190125_D03	190125	6_U2Bax_scBclxL_CaVBET	AnnexinV	62.3
190116_D04	190116	1_NC	AnnexinV_SYTOXRed	9.04
190116_C04	190116	2_PC	AnnexinV_SYTOXRed	63.6
190116_C02	190116	3_U2Bax	AnnexinV_SYTOXRed	25.6
190116_D02	190116	4_U2Bax_CaVBET	AnnexinV_SYTOXRed	62.5
190116_C03	190116	5_U2Bax_scBclxL	AnnexinV_SYTOXRed	7.72
190116_D03	190116	6_U2Bax_scBclxL_CaVBET	AnnexinV_SYTOXRed	49.4
190119_D04	190119	1_NC	AnnexinV_SYTOXRed	9.83
190119_C04	190119	2_PC	AnnexinV_SYTOXRed	64
190119_C02	190119	3_U2Bax	AnnexinV_SYTOXRed	25.4
190119_D02	190119	4_U2Bax_CaVBET	AnnexinV_SYTOXRed	52
190119_C03	190119	5_U2Bax_scBclxL	AnnexinV_SYTOXRed	6.94
190119_D03	190119	6_U2Bax_scBclxL_CaVBET	AnnexinV_SYTOXRed	36.3
190122_D04	190122	1_NC	AnnexinV_SYTOXRed	5.02
190122_C04	190122	2_PC	AnnexinV_SYTOXRed	52.1
190122_C02	190122	3_U2Bax	AnnexinV_SYTOXRed	17
190122_D02	190122	4_U2Bax_CaVBET	AnnexinV_SYTOXRed	41.7
190122_C03	190122	5_U2Bax_scBclxL	AnnexinV_SYTOXRed	4.2
190122_D03	190122	6_U2Bax_scBclxL_CaVBET	AnnexinV_SYTOXRed	29.2
190125_D04	190125	1_NC	AnnexinV_SYTOXRed	11.7
190125_C04	190125	2_PC	AnnexinV_SYTOXRed	64.6
190125_C02	190125	3_U2Bax	AnnexinV_SYTOXRed	35.1
190125_D02	190125	4_U2Bax_CaVBET	AnnexinV_SYTOXRed	58.7
190125_C03	190125	5_U2Bax_scBclxL	AnnexinV_SYTOXRed	7.12
190125_D03	190125	6_U2Bax_scBclxL_CaVBET	AnnexinV_SYTOXRed	45.7

## Sheet: Figure 6b
Sample	Date	Transfection_condition	EGFP negative population (%)
190326_NT	190326	01_NT	16.1
190326_NoSg	190326	02_NoSg	14.2
190326_PC	190326	03_PC	54.3
190326_Acr0	190326	04_Acr0	45.6
190326_Acr0CaVT	190326	05_Acr0CaVT	60
190326_Acr0.5	190326	06_Acr500	17.9
190326_Acr0.5CaVT	190326	07_Acr500CaVT	52.3
190326_Acr1	190326	08_Acr1000	17.4
190326_Acr1CaVT	190326	09_Acr1000CaVT	51.2
190401_NT	190401	01_NT	16.6
190401_NoSg	190401	02_NoSg	16.6
190401_PC	190401	03_PC	62.7
190401_Acr0	190401	04_Acr0	36.4
190401_Acr0CaVT	190401	05_Acr0CaVT	64.1
190401_Acr0.5	190401	06_Acr500	20.1
190401_Acr0.5CaVT	190401	07_Acr500CaVT	64.2
190401_Acr1	190401	08_Acr1000	18.6
190401_Acr1CaVT	190401	09_Acr1000CaVT	50.3
190407_NT	190407	01_NT	19.5
190407_NoSg	190407	02_NoSg	18
190407_PC	190407	03_PC	71.2
190407_Acr0	190407	04_Acr0	46.1
190407_Acr0CaVT	190407	05_Acr0CaVT	70.7
190407_Acr0.5	190407	06_Acr500	20.7
190407_Acr0.5CaVT	190407	07_Acr500CaVT	68.8
190407_Acr1	190407	08_Acr1000	20.5
190407_Acr1CaVT	190407	09_Acr1000CaVT	65

## Sheet: Figure 7b
Sample	Date	Transfection_condition	Marker	Positive population (%)
190210_B01	190210	01_NC	AnnexinV	18.4
190210_A01	190210	02_PC	AnnexinV	89.5
190210_A02	190210	03_CaVT302_302m	AnnexinV	24.22
190210_A03	190210	04_CaVT302_NCm	AnnexinV	67.3
190210_B02	190210	05_CaVT_302m	AnnexinV	69.4
190210_B03	190210	06_CaVT_NCm	AnnexinV	65.9
190210_A04	190210	07_CaVT21_21i	AnnexinV	62.6
190210_A05	190210	08_CaVT21_Nci	AnnexinV	13.38
190210_B04	190210	09_CaVT_21i	AnnexinV	64.9
190210_B05	190210	10_CaVT_Nci	AnnexinV	70
190213_B01	190213	01_NC	AnnexinV	21.4
190213_A01	190213	02_PC	AnnexinV	78.3
190213_A02	190213	03_CaVT302_302m	AnnexinV	27.3
190213_A03	190213	04_CaVT302_NCm	AnnexinV	51.4
190213_B02	190213	05_CaVT_302m	AnnexinV	60.4
190213_B03	190213	06_CaVT_NCm	AnnexinV	52.8
190213_A04	190213	07_CaVT21_21i	AnnexinV	52
190213_A05	190213	08_CaVT21_Nci	AnnexinV	20.87
190213_B04	190213	09_CaVT_21i	AnnexinV	55.6
190213_B05	190213	10_CaVT_Nci	AnnexinV	51.4
190219_B01	190219	01_NC	AnnexinV	11.74
190219_A01	190219	02_PC	AnnexinV	84.4
190219_A02	190219	03_CaVT302_302m	AnnexinV	12.14
190219_A03	190219	04_CaVT302_NCm	AnnexinV	73.7
190219_B02	190219	05_CaVT_302m	AnnexinV	65.6
190219_B03	190219	06_CaVT_NCm	AnnexinV	65.9
190219_A04	190219	07_CaVT21_21i	AnnexinV	57.2
190219_A05	190219	08_CaVT21_Nci	AnnexinV	8.83
190219_B04	190219	09_CaVT_21i	AnnexinV	55.3
190219_B05	190219	10_CaVT_Nci	AnnexinV	65.7
190210_B01	190210	01_NC	AnnexinV_SYTOXRed	10.3
190210_A01	190210	02_PC	AnnexinV_SYTOXRed	73.2
190210_A02	190210	03_CaVT302_302m	AnnexinV_SYTOXRed	18.3
190210_A03	190210	04_CaVT302_NCm	AnnexinV_SYTOXRed	45.4
190210_B02	190210	05_CaVT_302m	AnnexinV_SYTOXRed	46
190210_B03	190210	06_CaVT_NCm	AnnexinV_SYTOXRed	41.6
190210_A04	190210	07_CaVT21_21i	AnnexinV_SYTOXRed	41.7
190210_A05	190210	08_CaVT21_Nci	AnnexinV_SYTOXRed	9.59
190210_B04	190210	09_CaVT_21i	AnnexinV_SYTOXRed	38.9
190210_B05	190210	10_CaVT_Nci	AnnexinV_SYTOXRed	43.8
190213_B01	190213	01_NC	AnnexinV_SYTOXRed	10.9
190213_A01	190213	02_PC	AnnexinV_SYTOXRed	54.3
190213_A02	190213	03_CaVT302_302m	AnnexinV_SYTOXRed	17.3
190213_A03	190213	04_CaVT302_NCm	AnnexinV_SYTOXRed	28
190213_B02	190213	05_CaVT_302m	AnnexinV_SYTOXRed	32.7
190213_B03	190213	06_CaVT_NCm	AnnexinV_SYTOXRed	27.8
190213_A04	190213	07_CaVT21_21i	AnnexinV_SYTOXRed	28.2
190213_A05	190213	08_CaVT21_Nci	AnnexinV_SYTOXRed	14.5
190213_B04	190213	09_CaVT_21i	AnnexinV_SYTOXRed	30.9
190213_B05	190213	10_CaVT_Nci	AnnexinV_SYTOXRed	28
190219_B01	190219	01_NC	AnnexinV_SYTOXRed	5.3
190219_A01	190219	02_PC	AnnexinV_SYTOXRed	38.7
190219_A02	190219	03_CaVT302_302m	AnnexinV_SYTOXRed	6.74
190219_A03	190219	04_CaVT302_NCm	AnnexinV_SYTOXRed	35.1
190219_B02	190219	05_CaVT_302m	AnnexinV_SYTOXRed	32
190219_B03	190219	06_CaVT_NCm	AnnexinV_SYTOXRed	31.1
190219_A04	190219	07_CaVT21_21i	AnnexinV_SYTOXRed	26.4
190219_A05	190219	08_CaVT21_Nci	AnnexinV_SYTOXRed	5.06
190219_B04	190219	09_CaVT_21i	AnnexinV_SYTOXRed	23.4
190219_B05	190219	10_CaVT_Nci	AnnexinV_SYTOXRed	31.5

## Sheet: Figure 7d_top
Sample	Date	Transfection_condition	EGFP negative population (%)
190407_NT	190407	01_NT	19.5
190407_NoSg	190407	02_NoSg	18
190407_PC	190407	03_PC	67.2
190407_NoCaVT	190407	04_NoCaVT	21.1
190407_CaVT302	190407	05_CaVT302	56
190407_CaVT21	190407	06_CaVT21	22.6
190407_CaVT	190407	07_CaVT	56.9
190413_NT	190413	01_NT	18.7
190413_NoSg	190413	02_NoSg	19.1
190413_PC	190413	03_PC	69.9
190413_NoCaVT	190413	04_NoCaVT	21.6
190413_CaVT302	190413	05_CaVT302	50.9
190413_CaVT21	190413	06_CaVT21	21.5
190413_CaVT	190413	07_CaVT	57.2
190416_NT	190416	01_NT	21.5
190416_NoSg	190416	02_NoSg	18.8
190416_PC	190416	03_PC	78.8
190416_NoCaVT	190416	04_NoCaVT	21.5
190416_CaVT302	190416	05_CaVT302	65.4
190416_CaVT21	190416	06_CaVT21	23.3
190416_CaVT	190416	07_CaVT	63.5

## Sheet: Figure 7d_bottom
Sample	Date	Transfection_condition	EGFP negative population (%)
190408_NT	190408	01_NT	1.69
190408_NoSg	190408	02_NoSg	1.28
190408_PC	190408	03_PC	75
190408_NoCaVT	190408	04_NoCaVT	1.86
190408_CaVT302	190408	05_CaVT302	13.1
190408_CaVT21	190408	06_CaVT21	25.3
190408_CaVT	190408	07_CaVT	62
190416_NT	190416	01_NT	0.881
190416_NoSg	190416	02_NoSg	1.44
190416_PC	190416	03_PC	82.1
190416_NoCaVT	190416	04_NoCaVT	2.11
190416_CaVT302	190416	05_CaVT302	21.6
190416_CaVT21	190416	06_CaVT21	42.5
190416_CaVT	190416	07_CaVT	70.2
190512_NT	190512	01_NT	1.81
190512_NoSg	190512	02_NoSg	4.4
190512_PC	190512	03_PC	87.9
190512_NoCaVT	190512	04_NoCaVT	1.64
190512_CaVT302	190512	05_CaVT302	19.4
190512_CaVT21	190512	06_CaVT21	50.5
190512_CaVT	190512	07_CaVT	88.3

## Sheet: Figure 8b-c
Date	Target mRNA	Condition	hmAG1/tagRFP ratio (mean)	Fold change from Reporter Only	Fold change by Dimerizer
180728	1xMS2(C)site1-hmAG1 (N1ΨU)	Reporter only	0.283	1	-
180728	1xMS2(C)site2-hmAG1 (N1ΨU)	Reporter only	0.101	1	-
180728	1xMS2(C)site3-hmAG1 (N1ΨU)	Reporter only	0.551	1	-
180728	1xMS2(U)site1-hmAG1 (N1ΨU)	Reporter only	0.351	1	-
180728	1xMS2(U)site2-hmAG1 (N1ΨU)	Reporter only	0.131	1	-
180728	1xMS2(U)site3-hmAG1 (N1ΨU)	Reporter only	0.436	1	-
180728	1xMS2(C)site1-hmAG1 (N1ΨU)	Normal_0nM	0.083	0.293286	1
180728	1xMS2(C)site2-hmAG1 (N1ΨU)	Normal_0nM	0.12	1.18812	1
180728	1xMS2(C)site3-hmAG1 (N1ΨU)	Normal_0nM	0.593	1.07623	1
180728	1xMS2(U)site1-hmAG1 (N1ΨU)	Normal_0nM	0.221	0.62963	1
180728	1xMS2(U)site2-hmAG1 (N1ΨU)	Normal_0nM	0.146	1.1145	1
180728	1xMS2(U)site3-hmAG1 (N1ΨU)	Normal_0nM	0.555	1.27294	1
180728	1xMS2(C)site1-hmAG1 (N1ΨU)	Normal_500nM	0.15	0.530035	1.80723
180728	1xMS2(C)site2-hmAG1 (N1ΨU)	Normal_500nM	0.249	2.46535	2.075
180728	1xMS2(C)site3-hmAG1 (N1ΨU)	Normal_500nM	0.8	1.45191	1.34907
180728	1xMS2(U)site1-hmAG1 (N1ΨU)	Normal_500nM	0.662	1.88604	2.99548
180728	1xMS2(U)site2-hmAG1 (N1ΨU)	Normal_500nM	0.351	2.67939	2.40411
180728	1xMS2(U)site3-hmAG1 (N1ΨU)	Normal_500nM	1.03	2.36239	1.85586
180728	1xMS2(C)site1-hmAG1 (N1ΨU)	V29I_0nM	0.064	0.226148	1
180728	1xMS2(C)site2-hmAG1 (N1ΨU)	V29I_0nM	0.102	1.0099	1
180728	1xMS2(C)site3-hmAG1 (N1ΨU)	V29I_0nM	0.391	0.709619	1
180728	1xMS2(U)site1-hmAG1 (N1ΨU)	V29I_0nM	0.147	0.418803	1
180728	1xMS2(U)site2-hmAG1 (N1ΨU)	V29I_0nM	0.138	1.05344	1
180728	1xMS2(U)site3-hmAG1 (N1ΨU)	V29I_0nM	0.563	1.29128	1
180728	1xMS2(C)site1-hmAG1 (N1ΨU)	V29I_500nM	0.094	0.332155	1.46875
180728	1xMS2(C)site2-hmAG1 (N1ΨU)	V29I_500nM	0.18	1.78218	1.76471
180728	1xMS2(C)site3-hmAG1 (N1ΨU)	V29I_500nM	0.445	0.807623	1.13811
180728	1xMS2(U)site1-hmAG1 (N1ΨU)	V29I_500nM	0.344	0.980057	2.34014
180728	1xMS2(U)site2-hmAG1 (N1ΨU)	V29I_500nM	0.334	2.54962	2.42029
180728	1xMS2(U)site3-hmAG1 (N1ΨU)	V29I_500nM	0.888	2.0367	1.57726
180728	1xMS2(C)site1-hmAG1 (ΨU/5mC)	Reporter only	0.279	1	-
180728	1xMS2(C)site2-hmAG1 (ΨU/5mC)	Reporter only	0.044	1	-
180728	1xMS2(C)site3-hmAG1 (ΨU/5mC)	Reporter only	0.094	1	-
180728	1xMS2(U)site1-hmAG1 (ΨU/5mC)	Reporter only	0.291	1	-
180728	1xMS2(U)site2-hmAG1 (ΨU/5mC)	Reporter only	0.05	1	-
180728	1xMS2(U)site3-hmAG1 (ΨU/5mC)	Reporter only	0.169	1	-
180728	1xMS2(C)site1-hmAG1 (ΨU/5mC)	Normal_0nM	0.235	0.842294	1
180728	1xMS2(C)site2-hmAG1 (ΨU/5mC)	Normal_0nM	0.047	1.06818	1
180728	1xMS2(C)site3-hmAG1 (ΨU/5mC)	Normal_0nM	0.115	1.2234	1
180728	1xMS2(U)site1-hmAG1 (ΨU/5mC)	Normal_0nM	0.158	0.542955	1
180728	1xMS2(U)site2-hmAG1 (ΨU/5mC)	Normal_0nM	0.049	0.98	1
180728	1xMS2(U)site3-hmAG1 (ΨU/5mC)	Normal_0nM	0.197	1.16568	1
180728	1xMS2(C)site1-hmAG1 (ΨU/5mC)	Normal_500nM	0.581	2.08244	2.47234
180728	1xMS2(C)site2-hmAG1 (ΨU/5mC)	Normal_500nM	0.081	1.84091	1.7234
180728	1xMS2(C)site3-hmAG1 (ΨU/5mC)	Normal_500nM	0.19	2.02128	1.65217
180728	1xMS2(U)site1-hmAG1 (ΨU/5mC)	Normal_500nM	0.352	1.20962	2.22785
180728	1xMS2(U)site2-hmAG1 (ΨU/5mC)	Normal_500nM	0.083	1.66	1.69388
180728	1xMS2(U)site3-hmAG1 (ΨU/5mC)	Normal_500nM	0.328	1.94083	1.66497
180728	1xMS2(C)site1-hmAG1 (ΨU/5mC)	V29I_0nM	0.155	0.555556	1
180728	1xMS2(C)site2-hmAG1 (ΨU/5mC)	V29I_0nM	0.042	0.954545	1
180728	1xMS2(C)site3-hmAG1 (ΨU/5mC)	V29I_0nM	0.113	1.20213	1
180728	1xMS2(U)site1-hmAG1 (ΨU/5mC)	V29I_0nM	0.093	0.319588	1
180728	1xMS2(U)site2-hmAG1 (ΨU/5mC)	V29I_0nM	0.043	0.86	1
180728	1xMS2(U)site3-hmAG1 (ΨU/5mC)	V29I_0nM	0.19	1.12426	1
180728	1xMS2(C)site1-hmAG1 (ΨU/5mC)	V29I_500nM	0.341	1.22222	2.2
180728	1xMS2(C)site2-hmAG1 (ΨU/5mC)	V29I_500nM	0.085	1.93182	2.02381
180728	1xMS2(C)site3-hmAG1 (ΨU/5mC)	V29I_500nM	0.196	2.08511	1.73451
180728	1xMS2(U)site1-hmAG1 (ΨU/5mC)	V29I_500nM	0.174	0.597938	1.87097
180728	1xMS2(U)site2-hmAG1 (ΨU/5mC)	V29I_500nM	0.082	1.64	1.90698
180728	1xMS2(U)site3-hmAG1 (ΨU/5mC)	V29I_500nM	0.312	1.84615	1.64211
180731	1xMS2(C)site1-hmAG1 (N1ΨU)	Reporter only	0.263	1	-
180731	1xMS2(C)site2-hmAG1 (N1ΨU)	Reporter only	0.094	1	-
180731	1xMS2(C)site3-hmAG1 (N1ΨU)	Reporter only	0.469	1	-
180731	1xMS2(U)site1-hmAG1 (N1ΨU)	Reporter only	0.307	1	-
180731	1xMS2(U)site2-hmAG1 (N1ΨU)	Reporter only	0.118	1	-
180731	1xMS2(U)site3-hmAG1 (N1ΨU)	Reporter only	0.421	1	-
180731	1xMS2(C)site1-hmAG1 (N1ΨU)	Normal_0nM	0.072	0.273764	1
180731	1xMS2(C)site2-hmAG1 (N1ΨU)	Normal_0nM	0.106	1.12766	1
180731	1xMS2(C)site3-hmAG1 (N1ΨU)	Normal_0nM	0.534	1.13859	1
180731	1xMS2(U)site1-hmAG1 (N1ΨU)	Normal_0nM	0.195	0.635179	1
180731	1xMS2(U)site2-hmAG1 (N1ΨU)	Normal_0nM	0.133	1.12712	1
180731	1xMS2(U)site3-hmAG1 (N1ΨU)	Normal_0nM	0.509	1.20903	1
180731	1xMS2(C)site1-hmAG1 (N1ΨU)	Normal_500nM	0.14	0.532319	1.94444
180731	1xMS2(C)site2-hmAG1 (N1ΨU)	Normal_500nM	0.243	2.58511	2.29245
180731	1xMS2(C)site3-hmAG1 (N1ΨU)	Normal_500nM	0.787	1.67804	1.47378
180731	1xMS2(U)site1-hmAG1 (N1ΨU)	Normal_500nM	0.625	2.03583	3.20513
180731	1xMS2(U)site2-hmAG1 (N1ΨU)	Normal_500nM	0.328	2.77966	2.46617
180731	1xMS2(U)site3-hmAG1 (N1ΨU)	Normal_500nM	1.02	2.4228	2.00393
180731	1xMS2(C)site1-hmAG1 (N1ΨU)	V29I_0nM	0.058	0.220532	1
180731	1xMS2(C)site2-hmAG1 (N1ΨU)	V29I_0nM	0.095	1.01064	1
180731	1xMS2(C)site3-hmAG1 (N1ΨU)	V29I_0nM	0.362	0.771855	1
180731	1xMS2(U)site1-hmAG1 (N1ΨU)	V29I_0nM	0.131	0.42671	1
180731	1xMS2(U)site2-hmAG1 (N1ΨU)	V29I_0nM	0.126	1.0678	1
180731	1xMS2(U)site3-hmAG1 (N1ΨU)	V29I_0nM	0.504	1.19715	1
180731	1xMS2(C)site1-hmAG1 (N1ΨU)	V29I_500nM	0.085	0.323194	1.46552
180731	1xMS2(C)site2-hmAG1 (N1ΨU)	V29I_500nM	0.178	1.89362	1.87368
180731	1xMS2(C)site3-hmAG1 (N1ΨU)	V29I_500nM	0.444	0.946695	1.22652
180731	1xMS2(U)site1-hmAG1 (N1ΨU)	V29I_500nM	0.335	1.09121	2.55725
180731	1xMS2(U)site2-hmAG1 (N1ΨU)	V29I_500nM	0.335	2.83898	2.65873
180731	1xMS2(U)site3-hmAG1 (N1ΨU)	V29I_500nM	0.931	2.2114	1.84722
180731	1xMS2(C)site1-hmAG1 (ΨU/5mC)	Reporter only	0.254	1	-
180731	1xMS2(C)site2-hmAG1 (ΨU/5mC)	Reporter only	0.045	1	-
180731	1xMS2(C)site3-hmAG1 (ΨU/5mC)	Reporter only	0.087	1	-
180731	1xMS2(U)site1-hmAG1 (ΨU/5mC)	Reporter only	0.258	1	-
180731	1xMS2(U)site2-hmAG1 (ΨU/5mC)	Reporter only	0.049	1	-
180731	1xMS2(U)site3-hmAG1 (ΨU/5mC)	Reporter only	0.159	1	-
180731	1xMS2(C)site1-hmAG1 (ΨU/5mC)	Normal_0nM	0.214	0.84252	1
180731	1xMS2(C)site2-hmAG1 (ΨU/5mC)	Normal_0nM	0.046	1.02222	1
180731	1xMS2(C)site3-hmAG1 (ΨU/5mC)	Normal_0nM	0.108	1.24138	1
180731	1xMS2(U)site1-hmAG1 (ΨU/5mC)	Normal_0nM	0.149	0.577519	1
180731	1xMS2(U)site2-hmAG1 (ΨU/5mC)	Normal_0nM	0.049	1	1
180731	1xMS2(U)site3-hmAG1 (ΨU/5mC)	Normal_0nM	0.181	1.13836	1
180731	1xMS2(C)site1-hmAG1 (ΨU/5mC)	Normal_500nM	0.55	2.16535	2.57009
180731	1xMS2(C)site2-hmAG1 (ΨU/5mC)	Normal_500nM	0.09	2	1.95652
180731	1xMS2(C)site3-hmAG1 (ΨU/5mC)	Normal_500nM	0.192	2.2069	1.77778
180731	1xMS2(U)site1-hmAG1 (ΨU/5mC)	Normal_500nM	0.341	1.32171	2.28859
180731	1xMS2(U)site2-hmAG1 (ΨU/5mC)	Normal_500nM	0.096	1.95918	1.95918
180731	1xMS2(U)site3-hmAG1 (ΨU/5mC)	Normal_500nM	0.347	2.18239	1.91713
180731	1xMS2(C)site1-hmAG1 (ΨU/5mC)	V29I_0nM	0.146	0.574803	1
180731	1xMS2(C)site2-hmAG1 (ΨU/5mC)	V29I_0nM	0.046	1.02222	1
180731	1xMS2(C)site3-hmAG1 (ΨU/5mC)	V29I_0nM	0.12	1.37931	1
180731	1xMS2(U)site1-hmAG1 (ΨU/5mC)	V29I_0nM	0.093	0.360465	1
180731	1xMS2(U)site2-hmAG1 (ΨU/5mC)	V29I_0nM	0.043	0.877551	1
180731	1xMS2(U)site3-hmAG1 (ΨU/5mC)	V29I_0nM	0.174	1.09434	1
180731	1xMS2(C)site1-hmAG1 (ΨU/5mC)	V29I_500nM	0.347	1.36614	2.37671
180731	1xMS2(C)site2-hmAG1 (ΨU/5mC)	V29I_500nM	0.095	2.11111	2.06522
180731	1xMS2(C)site3-hmAG1 (ΨU/5mC)	V29I_500nM	0.207	2.37931	1.725
180731	1xMS2(U)site1-hmAG1 (ΨU/5mC)	V29I_500nM	0.177	0.686047	1.90323
180731	1xMS2(U)site2-hmAG1 (ΨU/5mC)	V29I_500nM	0.089	1.81633	2.06977
180731	1xMS2(U)site3-hmAG1 (ΨU/5mC)	V29I_500nM	0.333	2.09434	1.91379
180803	1xMS2(C)site1-hmAG1 (N1ΨU)	Reporter only	0.31	1	-
180803	1xMS2(C)site2-hmAG1 (N1ΨU)	Reporter only	0.106	1	-
180803	1xMS2(C)site3-hmAG1 (N1ΨU)	Reporter only	0.602	1	-
180803	1xMS2(U)site1-hmAG1 (N1ΨU)	Reporter only	0.387	1	-
180803	1xMS2(U)site2-hmAG1 (N1ΨU)	Reporter only	0.139	1	-
180803	1xMS2(U)site3-hmAG1 (N1ΨU)	Reporter only	0.501	1	-
180803	1xMS2(C)site1-hmAG1 (N1ΨU)	Normal_0nM	0.088	0.283871	1
180803	1xMS2(C)site2-hmAG1 (N1ΨU)	Normal_0nM	0.121	1.14151	1
180803	1xMS2(C)site3-hmAG1 (N1ΨU)	Normal_0nM	0.64	1.06312	1
180803	1xMS2(U)site1-hmAG1 (N1ΨU)	Normal_0nM	0.223	0.576227	1
180803	1xMS2(U)site2-hmAG1 (N1ΨU)	Normal_0nM	0.147	1.05755	1
180803	1xMS2(U)site3-hmAG1 (N1ΨU)	Normal_0nM	0.581	1.15968	1
180803	1xMS2(C)site1-hmAG1 (N1ΨU)	Normal_500nM	0.159	0.512903	1.80682
180803	1xMS2(C)site2-hmAG1 (N1ΨU)	Normal_500nM	0.27	2.54717	2.2314
180803	1xMS2(C)site3-hmAG1 (N1ΨU)	Normal_500nM	0.863	1.43355	1.34844
180803	1xMS2(U)site1-hmAG1 (N1ΨU)	Normal_500nM	0.684	1.76744	3.06726
180803	1xMS2(U)site2-hmAG1 (N1ΨU)	Normal_500nM	0.366	2.63309	2.4898
180803	1xMS2(U)site3-hmAG1 (N1ΨU)	Normal_500nM	1.06	2.11577	1.82444
180803	1xMS2(C)site1-hmAG1 (N1ΨU)	V29I_0nM	0.067	0.216129	1
180803	1xMS2(C)site2-hmAG1 (N1ΨU)	V29I_0nM	0.11	1.03774	1
180803	1xMS2(C)site3-hmAG1 (N1ΨU)	V29I_0nM	0.395	0.656146	1
180803	1xMS2(U)site1-hmAG1 (N1ΨU)	V29I_0nM	0.149	0.385013	1
180803	1xMS2(U)site2-hmAG1 (N1ΨU)	V29I_0nM	0.145	1.04317	1
180803	1xMS2(U)site3-hmAG1 (N1ΨU)	V29I_0nM	0.606	1.20958	1
180803	1xMS2(C)site1-hmAG1 (N1ΨU)	V29I_500nM	0.1	0.322581	1.49254
180803	1xMS2(C)site2-hmAG1 (N1ΨU)	V29I_500nM	0.203	1.91509	1.84545
180803	1xMS2(C)site3-hmAG1 (N1ΨU)	V29I_500nM	0.515	0.855482	1.3038
180803	1xMS2(U)site1-hmAG1 (N1ΨU)	V29I_500nM	0.362	0.935401	2.42953
180803	1xMS2(U)site2-hmAG1 (N1ΨU)	V29I_500nM	0.374	2.69065	2.57931
180803	1xMS2(U)site3-hmAG1 (N1ΨU)	V29I_500nM	0.983	1.96208	1.62211
180803	1xMS2(C)site1-hmAG1 (ΨU/5mC)	Reporter only	0.305	1	-
180803	1xMS2(C)site2-hmAG1 (ΨU/5mC)	Reporter only	0.049	1	-
180803	1xMS2(C)site3-hmAG1 (ΨU/5mC)	Reporter only	0.101	1	-
180803	1xMS2(U)site1-hmAG1 (ΨU/5mC)	Reporter only	0.329	1	-
180803	1xMS2(U)site2-hmAG1 (ΨU/5mC)	Reporter only	0.051	1	-
180803	1xMS2(U)site3-hmAG1 (ΨU/5mC)	Reporter only	0.183	1	-
180803	1xMS2(C)site1-hmAG1 (ΨU/5mC)	Normal_0nM	0.245	0.803279	1
180803	1xMS2(C)site2-hmAG1 (ΨU/5mC)	Normal_0nM	0.05	1.02041	1
180803	1xMS2(C)site3-hmAG1 (ΨU/5mC)	Normal_0nM	0.124	1.22772	1
180803	1xMS2(U)site1-hmAG1 (ΨU/5mC)	Normal_0nM	0.169	0.513678	1
180803	1xMS2(U)site2-hmAG1 (ΨU/5mC)	Normal_0nM	0.049	0.960784	1
180803	1xMS2(U)site3-hmAG1 (ΨU/5mC)	Normal_0nM	0.209	1.14208	1
180803	1xMS2(C)site1-hmAG1 (ΨU/5mC)	Normal_500nM	0.634	2.07869	2.58776
180803	1xMS2(C)site2-hmAG1 (ΨU/5mC)	Normal_500nM	0.087	1.77551	1.74
180803	1xMS2(C)site3-hmAG1 (ΨU/5mC)	Normal_500nM	0.209	2.06931	1.68548
180803	1xMS2(U)site1-hmAG1 (ΨU/5mC)	Normal_500nM	0.381	1.15805	2.25444
180803	1xMS2(U)site2-hmAG1 (ΨU/5mC)	Normal_500nM	0.092	1.80392	1.87755
180803	1xMS2(U)site3-hmAG1 (ΨU/5mC)	Normal_500nM	0.364	1.98907	1.74163
180803	1xMS2(C)site1-hmAG1 (ΨU/5mC)	V29I_0nM	0.174	0.570492	1
180803	1xMS2(C)site2-hmAG1 (ΨU/5mC)	V29I_0nM	0.047	0.959184	1
180803	1xMS2(C)site3-hmAG1 (ΨU/5mC)	V29I_0nM	0.125	1.23762	1
180803	1xMS2(U)site1-hmAG1 (ΨU/5mC)	V29I_0nM	0.101	0.306991	1
180803	1xMS2(U)site2-hmAG1 (ΨU/5mC)	V29I_0nM	0.045	0.882353	1
180803	1xMS2(U)site3-hmAG1 (ΨU/5mC)	V29I_0nM	0.201	1.09836	1
180803	1xMS2(C)site1-hmAG1 (ΨU/5mC)	V29I_500nM	0.386	1.26557	2.21839
180803	1xMS2(C)site2-hmAG1 (ΨU/5mC)	V29I_500nM	0.1	2.04082	2.12766
180803	1xMS2(C)site3-hmAG1 (ΨU/5mC)	V29I_500nM	0.224	2.21782	1.792
180803	1xMS2(U)site1-hmAG1 (ΨU/5mC)	V29I_500nM	0.182	0.553191	1.80198
180803	1xMS2(U)site2-hmAG1 (ΨU/5mC)	V29I_500nM	0.089	1.7451	1.97778
180803	1xMS2(U)site3-hmAG1 (ΨU/5mC)	V29I_500nM	0.346	1.89071	1.72139

[truncated: 5 more sheets: Figure 8d, Supplementary Figure 1a, Supplementary Figure 4a, Supplementary Figure 7a, Supplementary Figure 8]
